# Supplementary material for: A Comprehensive Review on the Biogenic Amines in Cheeses: Their Origin, Chemical Characteristics, Hazard and Reduction Strategies
Source: Foods. 2024 Aug 18;13(16):2583. doi: 10.3390/foods13162583 (PMC11353796; doi:10.3390/foods13162583)
Supplement: Supplementary file 1 [file foods-13-02583-s001.zip]

Archive with 1 entries (1 files):
- foods-3138260-supplementary.pdf
